# Supplementary material for: Energetic benefits of resting behaviour in humpback whale mother–calf pairs revealed by biologging and UAS-photogrammetry
Source: Conserv Physiol. 2026 Jul 7;14(1):coag041. doi: 10.1093/conphys/coag041 (PMC13339960; doi:10.1093/conphys/coag041)
Supplement: Web_Material_coag041 [file web_material_coag041.zip]

Archive with 1 entries (1 files):
- Supplementary materials_2.pdf
